# Supplementary material for: Whole genome sequencing of familial isolated oesophagus atresia uncover shared structural variants
Source: BMC Med Genomics. 2020 Jun 26;13:85. doi: 10.1186/s12920-020-00737-6 (PMC7318369; doi:10.1186/s12920-020-00737-6)
Supplement: Supplementary file 2 — Additional file 2 Variants identified using a dominant model. All rare variants (< 2% frequency in GnomAD) identified following a dominant segregation pattern in the families. [file 12920_2020_737_MOESM2_ESM.xls]

## Sheet: Additional File 2
Additional File 2. Variants identified using a dominant model.
Shared
None
Family 1
Chr.	Position	Ref	Alt	Genotype	Gene	Disorder	Effect	HGVS_C notation	HGVS_P notation	dbSNP id	gnomAD frequency
1	902176	C	T	C/T	PLEKHN1	No associated disorder	missense_variant	c.176C>T	p.Pro59Leu	200379767	5.81e-05
1	911968	C	T	C/T	C1orf170	No associated disorder	missense_variant	c.1904G>A	p.Ser635Asn	0	0
1	22140951	A	C	A/C	LDLRAD2	No associated disorder	missense_variant	c.146A>C	p.His49Pro	776325146	1.29e-05
1	22927933	C	T	C/T	EPHA8	No associated disorder	missense_variant	c.2870C>T	p.Ser957Phe	912923867	3.31e-05
1	31194428	C	T	C/T	MATN1, MATN1-AS1	No associated disorder	missense_variant	c.265G>A	p.Val89Met	780317932	1.23e-05
1	60299110	C	T	C/T	HOOK1	No associated disorder	missense_variant	c.307C>T	p.Pro103Ser	201087676	3.35e-05
1	110301181	G	A	G/A	EPS8L3	Marie Unna hereditary hypotrichosis, EPS8L3-related	missense_variant	c.569C>T	p.Pro190Leu	141320583	9.7e-05
1	202722128	T	C	T/C	KDM5B	Neurodevelopmental disorder, KDM5B-related	missense_variant	c.1714A>G	p.Lys572Glu	368922689	3.66e-05
1	248569641	C	G	C/G	OR2T1	No associated disorder	missense_variant	c.346C>G	p.Leu116Val	138936363	2.04e-05
2	7030412	C	T	C/T	RSAD2	No associated disorder	missense_variant	c.844C>T	p.Arg282Cys	528472780	1.62e-05
2	160027059	A	G	A/G	TANC1	No associated disorder	missense_variant	c.1094A>G	p.Gln365Arg	372195864	1.63e-05
2	209010552	G	C	G/C	CRYGB	Cataract 39, multiple types	stop_gained	c.198C>G	p.Tyr66*	0	0
2	220089381	C	T	C/T	ATG9A	No associated disorder	missense_variant	c.712G>A	p.Gly238Arg	183286778	0.000121831
3	32032255	G	A	G/A	ZNF860, OSBPL10	No associated disorder	missense_variant	c.1684G>A	p.Gly562Arg	0	0
3	52728087	CAG	C	CAG/C	GNL3	No associated disorder	frameshift_variant	c.1536_1537delAG	p.Glu514fs	0	4.47e-05
3	139094380	T	C	T/C	COPB2	Microcephaly 19, primary, autosomal recessive	missense_variant	c.581A>G	p.Tyr194Cys	199603762	8.94e-05
3	140397412	C	T	C/T	TRIM42	No associated disorder	missense_variant&splice_region_variant	c.341C>T	p.Ser114Phe	753214955	4.2e-06
4	39465163	T	A	T/A	LIAS	Hyperglycinemia, lactic acidosis, and seizures	missense_variant	c.331T>A	p.Cys111Ser	747124026	5.74e-05
4	118005580	C	T	C/T	TRAM1L1	No associated disorder	missense_variant	c.970G>A	p.Val324Ile	0	0
4	152571476	G	C	G/C	FAM160A1	No associated disorder	missense_variant	c.2283G>C	p.Glu761Asp	569849944	6.05e-05
5	81608635	T	C	T/C	ATP6AP1L	No associated disorder	missense_variant	c.337T>C	p.Ser113Pro	142265413	0.000165463
5	114916655	A	G	A/G	TMED7-TICAM2	Intellectual disability, TMED7-TICAM2-related	missense_variant	c.806T>C	p.Leu269Pro	768218503	9.05e-05
6	30672413	C	A	C/A	MDC1, MDC1-AS1	No associated disorder	missense_variant	c.4547G>T	p.Arg1516Met	201576197	0.000296881
6	32008268	G	A	G/A	CYP21A2	Adrenal hyperplasia, congenital, due to 21-hydroxylase deficiency	missense_variant	c.1025G>A	p.Arg342Gln	747079101	2.87e-05
6	43643013	G	A	G/A	MRPS18A	No associated disorder	splice_region_variant&intron_variant	c.377-5C>T	NA	0	0.000322657
6	116953380	A	G	A/G	RSPH4A	Ciliary dyskinesia, primary, 11	missense_variant	c.1927A>G	p.Asn643Asp	0	0
6	136599489	C	T	C/T	BCLAF1	No associated disorder	missense_variant	c.530G>A	p.Ser177Asn	141168149	0.000105791
7	2354047	G	T	G/T	SNX8	No associated disorder	missense_variant	c.10C>A	p.Arg4Ser	0	0
7	82579174	C	T	C/T	PCLO	Pontocerebellar hypoplasia, type 3	missense_variant	c.10730G>A	p.Ser3577Asn	0	0
7	91631542	G	A	G/A	AKAP9	Long qt syndrome 11	missense_variant	c.2347G>A	p.Ala783Thr	148267537	0.000106553
7	158580768	C	G	C/G	ESYT2	No associated disorder	missense_variant	c.818G>C	p.Arg273Pro	0	0
8	11637302	G	A	G/A	NEIL2	No associated disorder	missense_variant	c.334G>A	p.Glu112Lys	138060061	4.92e-05
8	17612064	A	G	A/G	MTUS1	No associated disorder	missense_variant	c.1253T>C	p.Met418Thr	75253845	4.06e-05
9	140008009	C	T	C/T	DPP7	No associated disorder	missense_variant	c.635G>A	p.Arg212Lys	756303203	6.73e-06
9	140120438	C	CCTGCTGCCACTGCTGCCA	C/CCTGCTGCCACTGCTGCCA	C9orf169	No associated disorder	conservative_inframe_insertion	c.490_507dupTGCCACTGCTGCCACTGC	p.Cys164_Cys169dup	0	6.98e-06
10	74692226	G	A	G/A	OIT3	No associated disorder	missense_variant	c.1582G>A	p.Gly528Ser	780018350	3.26e-05
10	96707571	G	A	G/A	CYP2C9	No associated disorder	missense_variant	c.517G>A	p.Ala173Thr	373758696	8.54e-05
10	105967548	G	C	G/C	CFAP43	Spermatogenic failure 19	missense_variant	c.770C>G	p.Thr257Ser	200141875	3.26e-05
11	694961	GGCCGCCGCCGCCACAGCGGCCGCGGCC	G	GGCCGCCGCCGCCACAGCGGCCGCGGCC/G	DEAF1	Mental retardation, autosomal dominant 24	disruptive_inframe_deletion	c.60_86delGGCCGCGGCCGCTGTGGCGGCGGCGGC	p.Ala21_Ala29del	0	4.11e-05
11	56409306	C	A	C/A	OR5AP2	No associated disorder	missense_variant	c.613G>T	p.Val205Leu	201356711	0.000150255
11	58126153	A	T	A/T	OR5B17	No associated disorder	stop_gained	c.390T>A	p.Tyr130*	199650837	0.000146476
11	117302354	G	A	G/A	DSCAML1	No associated disorder	missense_variant	c.5450C>T	p.Thr1817Ile	755446168	1.63e-05
11	118375774	G	T	G/T	KMT2A	Wiedemann-steiner syndrome	missense_variant	c.9167G>T	p.Ser3056Ile	781784128	8.12e-06
11	121491758	C	CT	C/CT	SORL1	No associated disorder	splice_region_variant&intron_variant	c.5890-9dupT	NA	0	0.000547353
12	2797883	C	G	C/G	CACNA1C	Timothy syndrome	missense_variant	c.6268C>G	p.Pro2090Ala	773185026	3.45e-05
12	22697024	C	A	C/A	C2CD5	No associated disorder	missense_variant	c.61G>T	p.Ala21Ser	0	0
12	56092593	T	C	T/C	ITGA7	Muscular dystrophy, congenital, due to integrin alpha-7 deficiency	missense_variant	c.1031A>G	p.Asp344Gly	753315135	1.22e-05
12	104179529	TAAAAAAAAAAAAA	T,TAAAAAAAAAAAAAA	T/TAAAAAAAAAAAAAA	NT5DC3	No associated disorder	splice_region_variant&intron_variant	c.334-17_334-5delTTTTTTTTTTTTT	NA	0	0
12	122691532	A	T	A/T	B3GNT4	No associated disorder	missense_variant	c.734A>T	p.Asp245Val	370749355	0.000154552
12	130184677	C	T	C/T	TMEM132D	No associated disorder	missense_variant	c.646G>A	p.Val216Met	776611618	2.448e-05
12	130184685	C	T	C/T	TMEM132D	No associated disorder	missense_variant	c.638G>A	p.Arg213Lys	531652243	2.04e-05
12	130184697	A	C	A/C	TMEM132D	No associated disorder	missense_variant	c.626T>G	p.Val209Gly	919599027	1.2303e-05
12	130184710	G	C	G/C	TMEM132D	No associated disorder	missense_variant	c.613C>G	p.Pro205Ala	141605203	4.93e-05
13	28713065	G	T	G/T	PAN3	No associated disorder	missense_variant	c.271G>T	p.Ala91Ser	375699302	0.000166329
14	24524478	C	A	C/A	LRRC16B	No associated disorder	missense_variant	c.564C>A	p.Asn188Lys	758355583	3.65e-05
14	25326336	G	C	G/C	STXBP6	No associated disorder	missense_variant	c.182C>G	p.Ser61Cys	751516258	3.66e-05
15	41812536	C	T	C/T	RPAP1	No associated disorder	missense_variant	c.3848G>A	p.Gly1283Glu	0	0.000866216
15	42146987	C	T	C/T	SPTBN5	No associated disorder	missense_variant	c.9611G>A	p.Arg3204His	376322805	0.000244123
15	59784592	G	C	G/C	FAM81A	No associated disorder	splice_region_variant&intron_variant	c.413+4G>C	NA	0	1.65e-05
15	78471176	G	A	G/A	ACSBG1	No associated disorder	splice_region_variant&intron_variant	c.1485-3C>T	NA	0	4.29e-06
16	1252417	C	T	C/T	CACNA1H	Hyperaldosteronism, familial, type IV	missense_variant	c.1967C>T	p.Pro656Leu	0	8.28e-06
16	3740981	G	C	G/C	TRAP1	Intellectual disability, TRAP1-related	missense_variant	c.94C>G	p.Pro32Ala	778496396	5.98e-06
16	9857547	C	A	C/A	GRIN2A	Epilepsy, focal, with speech disorder and with or without mental retardation	missense_variant	c.3854G>T	p.Arg1285Met	367543132	2.84e-05
16	56660678	C	T	C/T	MT1E	No associated disorder	missense_variant	c.329C>T	p.Thr110Met	763679510	0.000189174
16	87466790	C	T	C/T	ZCCHC14	No associated disorder	missense_variant	c.301G>A	p.Asp101Asn	143661294	7.72e-05
17	2599806	G	A	G/A	CLUH	No associated disorder	missense_variant	c.2095C>T	p.Arg699Cys	763203980	4.64e-05
17	7163718	G	T	G/T	CLDN7, RP1-4G17.5	No associated disorder	missense_variant	c.611C>A	p.Ser204Tyr	200179958	0.000180582
17	7351963	G	C	G/C	CHRNB1	Myasthenic syndrome, congenital, 2A, slow-channel	missense_variant	c.676G>C	p.Gly226Arg	764583560	8.12e-06
17	7918349	G	A	G/A	GUCY2D	Cone-rod dystrophy 6	missense_variant	c.2749G>A	p.Gly917Ser	0	4.06e-06
17	18205739	A	G	A/G	TOP3A	Progressive external ophthalmoplegia with mitochondrial DNA deletions, autosomal recessive 5	missense_variant	c.653T>C	p.Phe218Ser	760065838	2.55e-05
17	43192492	G	A	G/A	PLCD3	No associated disorder	missense_variant	c.1678C>T	p.Arg560Cys	200411281	0.000143055
17	56699092	A	T	A/T	TEX14	No associated disorder	missense_variant	c.473T>A	p.Phe158Tyr	0	0
17	56707862	C	G	C/G	TEX14	No associated disorder	missense_variant	c.190G>C	p.Ala64Pro	0	0
18	10666610	C	T	C/T	PIEZO2	Arthrogryposis, distal, with impaired proprioception and touch	missense_variant	c.259G>A	p.Gly87Ser	537376018	0.000258365
18	42281511	G	A	G/A	SETBP1	Schinzel-giedion midface retraction syndrome	missense_variant	c.200G>A	p.Arg67Gln	778196366	2.85e-05
18	44149451	C	T	C/T	LOXHD1	Deafness, autosomal recessive 77	missense_variant	c.2198G>A	p.Arg733His	0	0
18	54483297	A	C	A/C	WDR7	No associated disorder	missense_variant	c.3226A>C	p.Thr1076Pro	376014796	1.64e-05
19	33464179	G	A	G/A	C19orf40	No associated disorder	missense_variant	c.77G>A	p.Arg26His	200833742	5.685e-05
19	41782163	G	A	G/A	HNRNPUL1	No associated disorder	missense_variant	c.746G>A	p.Ser249Asn	149059713	0.000109715
19	46850394	C	G	C/G	PPP5C	No associated disorder	missense_variant	c.41C>G	p.Pro14Arg	150667064	0.000111291
19	51856508	G	A	G/A	ETFB	Glutaric acidemia IIB	stop_gained	c.526C>T	p.Arg176*	187424345	8.14e-06
19	57325134	G	T	G/T	PEG3, ZIM2	No associated disorder	missense_variant	c.4676C>A	p.Ala1559Asp	749784375	8.97e-05
20	13595529	A	C	A/C	TASP1	Developmental delay, microcephaly, distinctive facial features, and multiple congenital anomalies, TASP1-related	splice_region_variant&intron_variant	c.214-5T>G	NA	0	7.3288e-05
20	31463791	G	A	G/A	EFCAB8	No associated disorder	missense_variant	c.268G>A	p.Glu90Lys	369443493	0.000222324
20	36631137	G	A	G/A	TTI1	No associated disorder	missense_variant	c.2545C>T	p.Arg849Cys	201740685	0.000438554
20	37634873	C	T	C/T	DHX35	No associated disorder	stop_gained	c.1096C>T	p.Arg366*	199985100	6.5e-05
22	30856091	C	T	C/T	SEC14L3	No associated disorder	missense_variant	c.1120G>A	p.Ala374Thr	142573310	0.000263959
22	33255315	G	A	G/A	TIMP3	Sorsby fundus dystrophy	missense_variant	c.587G>A	p.Arg196Gln	142288050	0.000232062
22	44369201	A	G	A/G	SAMM50	No associated disorder	missense_variant&splice_region_variant	c.646A>G	p.Ser216Gly	0	0
22	45130926	G	T	G/T	PRR5, PRR5-ARHGAP8, ARHGAP8	No associated disorder	missense_variant	c.644G>T	p.Gly215Val	943149895	4.08e-06
22	50703929	G	C	G/C	MAPK11	No associated disorder	splice_region_variant&intron_variant	c.842-6C>G	NA	0	8.15e-06
Family 2
Chr.	Position	Ref	Alt	Genotype	Gene	Disorder	Effect	HGVS_C notation	HGVS_P notation	dbSNP id	gnomAD frequency
16	57787125	C	A	C/A	KATNB1	Lissencephaly 6 with microcephaly	missense_variant	c.992C>A	p.Ala331Asp	0	0
17	4644894	G	A	G/A	ZMYND15	Spermatogenic failure 14	missense_variant	c.610G>A	p.Val204Ile	200227685	0.000422579
17	5357258	G	A	G/A	DHX33	No associated disorder	missense_variant	c.1190C>T	p.Thr397Met	144464374	0.000484528
Family 3
Chr.	Position	Ref	Alt	Genotype	Gene	Disorder	Effect	HGVS_C notation	HGVS_P notation	dbSNP id	gnomAD frequency
7	107240844	T	G	T/G	BCAP29	No associated disorder	missense_variant&splice_region_variant	c.483T>G	p.Ile161Met	0	0
7	111585838	C	G	C/G	DOCK4	No associated disorder	missense_variant	c.717G>C	p.Leu239Phe	0	9.71865e-06
7	113558838	A	C	A/C	PPP1R3A	No associated disorder	missense_variant	c.214T>G	p.Phe72Val	756221491	3.6639e-05
